# Supplementary material for: Predictors of Acute Kidney Injury (AKI) among COVID-19 Patients at the US Department of Veterans Affairs: The Important Role of COVID-19 Vaccinations
Source: Vaccines (Basel). 2024 Jan 30;12(2):146. doi: 10.3390/vaccines12020146 (PMC10892207; doi:10.3390/vaccines12020146)
Supplement: Supplementary file 1 [file vaccines-12-00146-s001.zip]

Archive with 1 entries (1 files):
- vaccines-2790291-supplementary.pdf
